# Supplementary material for: Genetic Heterogeneity Underlying Phenotypes with Early-Onset Cerebellar Atrophy
Source: Int J Mol Sci. 2023 Nov 16;24(22):16400. doi: 10.3390/ijms242216400 (PMC10671053; doi:10.3390/ijms242216400)
Supplement: Supplementary file 1 [file ijms-24-16400-s001.zip]

Archive with 1 entries (1 files):
- ijms-2638603-supplementary.pdf
